# Supplementary material for: Store-Operated Calcium Entry Increases Nuclear Calcium in Adult Rat Atrial and Ventricular Cardiomyocytes
Source: Cells. 2023 Nov 23;12(23):2690. doi: 10.3390/cells12232690 (PMC10705675; doi:10.3390/cells12232690)
Supplement: Supplementary file 1 [file cells-12-02690-s001.zip]

Archive with 1 entries (1 files):
- cells-2652958-supplementary.pdf
